# Supplementary material for: Reinventing gene expression connectivity through regulatory and spatial structural empowerment via principal node aggregation graph neural network
Source: Nucleic Acids Res. 2024 Jun 17;52(13):e60. doi: 10.1093/nar/gkae514 (PMC11260459; doi:10.1093/nar/gkae514)
Supplement: gkae514_Supplemental_Files [file gkae514_supplemental_files.zip]

Archive with 1 entries (1 files):
- gkae514_Supplemental_File.csv
