# Supplementary material for: Reinventing gene expression connectivity through regulatory and spatial structural empowerment via principal node aggregation graph neural network
Source: Nucleic Acids Res. 2024 Jun 17;52(13):e60. doi: 10.1093/nar/gkae514 (PMC11260459; doi:10.1093/nar/gkae514)
Supplement: gkae514_Supplemental_Files [file gkae514_supplemental_files.zip › gkae514_Supplemental_File.csv]

Supplementary Table S1. Full and extended results of Figure 3F and 3G
Edges	model	Metrics	Value
exp+Cor	pna	tMSE	0.761495141
exp+Cor	pna	Correlation	0.80675815
exp+Cor	pna	Recall	0.909432042
exp+Cor+TF	pna	tMSE	0.74674135
exp+Cor+TF	pna	Correlation	0.788146782
exp+Cor+TF	pna	Recall	0.899573873
exp+Cor+3D_inter	pna	tMSE	0.728804339
exp+Cor+3D_inter	pna	Correlation	0.776226016
exp+Cor+3D_inter	pna	Recall	0.864020861
exp+Cor+3D_inter+TF	pna	tMSE	0.713339794
exp+Cor+3D_inter+TF	pna	Correlation	0.761627647
exp+Cor+3D_inter+TF	pna	Recall	0.860268397
exp+Cor+3D_inter+3D_intra	pna	tMSE	0.737738918
exp+Cor+3D_inter+3D_intra	pna	Correlation	0.765483123
exp+Cor+3D_inter+3D_intra	pna	Recall	0.859759588
exp+Cor+3D_inter+3D_intra+TF	pna	tMSE	0.726527045
exp+Cor+3D_inter+3D_intra+TF	pna	Correlation	0.75135544
exp+Cor+3D_inter+3D_intra+TF	pna	Recall	0.830757489
exp+Cor+3D_inter+3D_intra+Pathway	pna	tMSE	0.750061165
exp+Cor+3D_inter+3D_intra+Pathway	pna	Correlation	0.796199462
exp+Cor+3D_inter+3D_intra+Pathway	pna	Recall	0.895121796
exp+Cor+3D_inter+3D_intra+Pathway+TF	pna	tMSE	0.692964769
exp+Cor+3D_inter+3D_intra+Pathway+TF	pna	Correlation	0.727611709
exp+Cor+3D_inter+3D_intra+Pathway+TF	pna	Recall	0.791070406
exp+Cor+3D_inter+3D_intra+1D+Pathway	pna	tMSE	0.767180785
exp+Cor+3D_inter+3D_intra+1D+Pathway	pna	Correlation	0.814383255
exp+Cor+3D_inter+3D_intra+1D+Pathway	pna	Recall	0.914901736
exp+Cor+3D_inter+3D_intra+1D+Pathway+TF	pna	tMSE	0.729961563
exp+Cor+3D_inter+3D_intra+1D+Pathway+TF	pna	Correlation	0.754230734
exp+Cor+3D_inter+3D_intra+1D+Pathway+TF	pna	Recall	0.842078484
exp+Cor+3D_inter+3D_intra+1D+Pathway+PPI	pna	tMSE	0.750658417
exp+Cor+3D_inter+3D_intra+1D+Pathway+PPI	pna	Correlation	0.788398167
exp+Cor+3D_inter+3D_intra+1D+Pathway+PPI	pna	Recall	0.89302296
exp+Cor+3D_inter+3D_intra+1D+Pathway+PPI+TF	pna	tMSE	0.726924188
exp+Cor+3D_inter+3D_intra+1D+Pathway+PPI+TF	pna	Correlation	0.75530431
exp+Cor+3D_inter+3D_intra+1D+Pathway+PPI+TF	pna	Recall	0.85002862
exp+Cor+3D_inter+3D_intra+Pathway+PPI	pna	tMSE	0.747140046
exp+Cor+3D_inter+3D_intra+Pathway+PPI	pna	Correlation	0.805728046
exp+Cor+3D_inter+3D_intra+Pathway+PPI	pna	Recall	0.906506392
exp+Cor+3D_inter+3D_intra+Pathway+PPI+TF	pna	tMSE	0.765609584
exp+Cor+3D_inter+3D_intra+Pathway+PPI+TF	pna	Correlation	0.797355059
exp+Cor+3D_inter+3D_intra+Pathway+PPI+TF	pna	Recall	0.901799911
exp+Cor+3D_inter+3D_intra+1D	pna	tMSE	0.759830184
exp+Cor+3D_inter+3D_intra+1D	pna	Correlation	0.810709754
exp+Cor+3D_inter+3D_intra+1D	pna	Recall	0.911530878
exp+Cor+3D_inter+3D_intra+1D+TF	pna	tMSE	0.765842448
exp+Cor+3D_inter+3D_intra+1D+TF	pna	Correlation	0.805138951
exp+Cor+3D_inter+3D_intra+1D+TF	pna	Recall	0.907905616
exp+Cor+3D_inter+3D_intra+1D+PPI	pna	tMSE	0.709277806
exp+Cor+3D_inter+3D_intra+1D+PPI	pna	Correlation	0.759868888
exp+Cor+3D_inter+3D_intra+1D+PPI	pna	Recall	0.859695987
exp+Cor+3D_inter+3D_intra+1D+PPI+TF	pna	tMSE	0.735272957
exp+Cor+3D_inter+3D_intra+1D+PPI+TF	pna	Correlation	0.78016675
exp+Cor+3D_inter+3D_intra+1D+PPI+TF	pna	Recall	0.882846785
exp+Cor+3D_inter+3D_intra+PPI	pna	tMSE	0.738629107
exp+Cor+3D_inter+3D_intra+PPI	pna	Correlation	0.790574112
exp+Cor+3D_inter+3D_intra+PPI	pna	Recall	0.891560135
exp+Cor+3D_inter+3D_intra+PPI+TF	pna	tMSE	0.741951908
exp+Cor+3D_inter+3D_intra+PPI+TF	pna	Correlation	0.78775435
exp+Cor+3D_inter+3D_intra+PPI+TF	pna	Recall	0.891369332
exp+Cor+3D_inter+Pathway	pna	tMSE	0.750590805
exp+Cor+3D_inter+Pathway	pna	Correlation	0.795441261
exp+Cor+3D_inter+Pathway	pna	Recall	0.903898747
exp+Cor+3D_inter+Pathway+TF	pna	tMSE	0.687982885
exp+Cor+3D_inter+Pathway+TF	pna	Correlation	0.725137842
exp+Cor+3D_inter+Pathway+TF	pna	Recall	0.781339439
exp+Cor+3D_inter+1D+Pathway	pna	tMSE	0.713220865
exp+Cor+3D_inter+1D+Pathway	pna	Correlation	0.795505375
exp+Cor+3D_inter+1D+Pathway	pna	Recall	0.894803791
exp+Cor+3D_inter+1D+Pathway+TF	pna	tMSE	0.741410418
exp+Cor+3D_inter+1D+Pathway+TF	pna	Correlation	0.772396075
exp+Cor+3D_inter+1D+Pathway+TF	pna	Recall	0.879984736
exp+Cor+3D_inter+1D+Pathway+PPI	pna	tMSE	0.756616425
exp+Cor+3D_inter+1D+Pathway+PPI	pna	Correlation	0.800811607
exp+Cor+3D_inter+1D+Pathway+PPI	pna	Recall	0.903453539
exp+Cor+3D_inter+1D+Pathway+PPI+TF	pna	tMSE	0.759737855
exp+Cor+3D_inter+1D+Pathway+PPI+TF	pna	Correlation	0.799140815
exp+Cor+3D_inter+1D+Pathway+PPI+TF	pna	Recall	0.905552376
exp+Cor+3D_inter+Pathway+PPI	pna	tMSE	0.732704357
exp+Cor+3D_inter+Pathway+PPI	pna	Correlation	0.790846087
exp+Cor+3D_inter+Pathway+PPI	pna	Recall	0.895821408
exp+Cor+3D_inter+Pathway+PPI+TF	pna	tMSE	0.575654105
exp+Cor+3D_inter+Pathway+PPI+TF	pna	Correlation	0.725773246
exp+Cor+3D_inter+Pathway+PPI+TF	pna	Recall	0.792151625
exp+Cor+3D_inter+1D	pna	tMSE	0.748794213
exp+Cor+3D_inter+1D	pna	Correlation	0.80562807
exp+Cor+3D_inter+1D	pna	Recall	0.913120906
exp+Cor+3D_inter+1D+TF	pna	tMSE	0.722980081
exp+Cor+3D_inter+1D+TF	pna	Correlation	0.770882331
exp+Cor+3D_inter+1D+TF	pna	Recall	0.876995484
exp+Cor+3D_inter+1D+PPI	pna	tMSE	0.759772993
exp+Cor+3D_inter+1D+PPI	pna	Correlation	0.800199682
exp+Cor+3D_inter+1D+PPI	pna	Recall	0.901609108
exp+Cor+3D_inter+1D+PPI+TF	pna	tMSE	0.692744287
exp+Cor+3D_inter+1D+PPI+TF	pna	Correlation	0.757571503
exp+Cor+3D_inter+1D+PPI+TF	pna	Recall	0.849456211
exp+Cor+3D_inter+PPI	pna	tMSE	0.767692653
exp+Cor+3D_inter+PPI	pna	Correlation	0.816573654
exp+Cor+3D_inter+PPI	pna	Recall	0.917254977
exp+Cor+3D_inter+PPI+TF	pna	tMSE	0.718981611
exp+Cor+3D_inter+PPI+TF	pna	Correlation	0.761632257
exp+Cor+3D_inter+PPI+TF	pna	Recall	0.867582522
exp+Cor+3D_intra	pna	tMSE	0.738123502
exp+Cor+3D_intra	pna	Correlation	0.794765709
exp+Cor+3D_intra	pna	Recall	0.8953762
exp+Cor+3D_intra+TF	pna	tMSE	0.773589253
exp+Cor+3D_intra+TF	pna	Correlation	0.798612109
exp+Cor+3D_intra+TF	pna	Recall	0.900527889
exp+Cor+3D_intra+Pathway	pna	tMSE	0.75607416
exp+Cor+3D_intra+Pathway	pna	Correlation	0.796272116
exp+Cor+3D_intra+Pathway	pna	Recall	0.901291102
exp+Cor+3D_intra+Pathway+TF	pna	tMSE	0.758898933
exp+Cor+3D_intra+Pathway+TF	pna	Correlation	0.783996452
exp+Cor+3D_intra+Pathway+TF	pna	Recall	0.886217643
exp+Cor+3D_intra+1D+Pathway	pna	tMSE	0.777678184
exp+Cor+3D_intra+1D+Pathway	pna	Correlation	0.811440462
exp+Cor+3D_intra+1D+Pathway	pna	Recall	0.918399796
exp+Cor+3D_intra+1D+Pathway+TF	pna	tMSE	0.727440455
exp+Cor+3D_intra+1D+Pathway+TF	pna	Correlation	0.753377648
exp+Cor+3D_intra+1D+Pathway+TF	pna	Recall	0.84067926
exp+Cor+3D_intra+1D+Pathway+PPI	pna	tMSE	0.727989518
exp+Cor+3D_intra+1D+Pathway+PPI	pna	Correlation	0.773387164
exp+Cor+3D_intra+1D+Pathway+PPI	pna	Recall	0.866246899
exp+Cor+3D_intra+1D+Pathway+PPI+TF	pna	tMSE	0.736753041
exp+Cor+3D_intra+1D+Pathway+PPI+TF	pna	Correlation	0.767001161
exp+Cor+3D_intra+1D+Pathway+PPI+TF	pna	Recall	0.874705845
exp+Cor+3D_intra+Pathway+PPI	pna	tMSE	0.723515577
exp+Cor+3D_intra+Pathway+PPI	pna	Correlation	0.766472635
exp+Cor+3D_intra+Pathway+PPI	pna	Recall	0.858105959
exp+Cor+3D_intra+Pathway+PPI+TF	pna	tMSE	0.736278464
exp+Cor+3D_intra+Pathway+PPI+TF	pna	Correlation	0.787337929
exp+Cor+3D_intra+Pathway+PPI+TF	pna	Recall	0.891369332
exp+Cor+3D_intra+1D	pna	tMSE	0.741807677
exp+Cor+3D_intra+1D	pna	Correlation	0.791418447
exp+Cor+3D_intra+1D	pna	Recall	0.894358583
exp+Cor+3D_intra+1D+TF	pna	tMSE	0.706436753
exp+Cor+3D_intra+1D+TF	pna	Correlation	0.743552514
exp+Cor+3D_intra+1D+TF	pna	Recall	0.835082363
exp+Cor+3D_intra+1D+PPI	pna	tMSE	0.685327085
exp+Cor+3D_intra+1D+PPI	pna	Correlation	0.755589758
exp+Cor+3D_intra+1D+PPI	pna	Recall	0.849901418
exp+Cor+3D_intra+1D+PPI+TF	pna	tMSE	0.740133308
exp+Cor+3D_intra+1D+PPI+TF	pna	Correlation	0.766041197
exp+Cor+3D_intra+1D+PPI+TF	pna	Recall	0.861413216
exp+Cor+3D_intra+PPI	pna	tMSE	0.756469834
exp+Cor+3D_intra+PPI	pna	Correlation	0.791028586
exp+Cor+3D_intra+PPI	pna	Recall	0.889842905
exp+Cor+3D_intra+PPI+TF	pna	tMSE	0.707930826
exp+Cor+3D_intra+PPI+TF	pna	Correlation	0.785061065
exp+Cor+3D_intra+PPI+TF	pna	Recall	0.881574763
exp+Cor+Pathway	pna	tMSE	0.772740844
exp+Cor+Pathway	pna	Correlation	0.803870831
exp+Cor+Pathway	pna	Recall	0.911403676
exp+Cor+Pathway+TF	pna	tMSE	0.701284118
exp+Cor+Pathway+TF	pna	Correlation	0.752942602
exp+Cor+Pathway+TF	pna	Recall	0.845703746
exp+Cor+1D+Pathway	pna	tMSE	0.772457188
exp+Cor+1D+Pathway	pna	Correlation	0.813677095
exp+Cor+1D+Pathway	pna	Recall	0.915474146
exp+Cor+1D+Pathway+TF	pna	tMSE	0.718032551
exp+Cor+1D+Pathway+TF	pna	Correlation	0.75146885
exp+Cor+1D+Pathway+TF	pna	Recall	0.838135216
exp+Cor+1D+Pathway+PPI	pna	tMSE	0.764230825
exp+Cor+1D+Pathway+PPI	pna	Correlation	0.808846766
exp+Cor+1D+Pathway+PPI	pna	Recall	0.908796031
exp+Cor+1D+Pathway+PPI+TF	pna	tMSE	0.752519494
exp+Cor+1D+Pathway+PPI+TF	pna	Correlation	0.781817174
exp+Cor+1D+Pathway+PPI+TF	pna	Recall	0.888062075
exp+Cor+Pathway+PPI	pna	tMSE	0.758686782
exp+Cor+Pathway+PPI	pna	Correlation	0.791193287
exp+Cor+Pathway+PPI	pna	Recall	0.889079692
exp+Cor+Pathway+PPI+TF	pna	tMSE	0.723752003
exp+Cor+Pathway+PPI+TF	pna	Correlation	0.75762169
exp+Cor+Pathway+PPI+TF	pna	Recall	0.851364243
exp+Cor+1D	pna	tMSE	0.754141817
exp+Cor+1D	pna	Correlation	0.798724128
exp+Cor+1D	pna	Recall	0.900527889
exp+Cor+1D+TF	pna	tMSE	0.751084225
exp+Cor+1D+TF	pna	Correlation	0.806885739
exp+Cor+1D+TF	pna	Recall	0.910513261
exp+Cor+1D+PPI	pna	tMSE	0.7683205
exp+Cor+1D+PPI	pna	Correlation	0.802557477
exp+Cor+1D+PPI	pna	Recall	0.902944731
exp+Cor+1D+PPI+TF	pna	tMSE	0.738628684
exp+Cor+1D+PPI+TF	pna	Correlation	0.768097995
exp+Cor+1D+PPI+TF	pna	Recall	0.864148063
exp+Cor+PPI	pna	tMSE	0.760678732
exp+Cor+PPI	pna	Correlation	0.795425056
exp+Cor+PPI	pna	Recall	0.891623736
exp+Cor+PPI+TF	pna	tMSE	0.738972453
exp+Cor+PPI+TF	pna	Correlation	0.795434264
exp+Cor+PPI+TF	pna	Recall	0.900337086
exp+TF	pna	tMSE	0.762276643
exp+TF	pna	Correlation	0.796751549
exp+TF	pna	Recall	0.898874261
exp+3D_inter	pna	tMSE	0.74493325
exp+3D_inter	pna	Correlation	0.800174879
exp+3D_inter	pna	Recall	0.907142403
exp+3D_inter+TF	pna	tMSE	0.742126161
exp+3D_inter+TF	pna	Correlation	0.788999665
exp+3D_inter+TF	pna	Recall	0.888761687
exp+3D_inter+3D_intra	pna	tMSE	0.76487006
exp+3D_inter+3D_intra	pna	Correlation	0.800775428
exp+3D_inter+3D_intra	pna	Recall	0.904216753
exp+3D_inter+3D_intra+TF	pna	tMSE	0.700265587
exp+3D_inter+3D_intra+TF	pna	Correlation	0.745756512
exp+3D_inter+3D_intra+TF	pna	Recall	0.831902309
exp+3D_inter+3D_intra+Pathway	pna	tMSE	0.733705696
exp+3D_inter+3D_intra+Pathway	pna	Correlation	0.798849172
exp+3D_inter+3D_intra+Pathway	pna	Recall	0.898492654
exp+3D_inter+3D_intra+Pathway+TF	pna	tMSE	0.721686081
exp+3D_inter+3D_intra+Pathway+TF	pna	Correlation	0.760740459
exp+3D_inter+3D_intra+Pathway+TF	pna	Recall	0.856579533
exp+3D_inter+3D_intra+1D+Pathway	pna	tMSE	0.741488134
exp+3D_inter+3D_intra+1D+Pathway	pna	Correlation	0.774579411
exp+3D_inter+3D_intra+1D+Pathway	pna	Recall	0.86974496
exp+3D_inter+3D_intra+1D+Pathway+TF	pna	tMSE	0.750910329
exp+3D_inter+3D_intra+1D+Pathway+TF	pna	Correlation	0.803522865
exp+3D_inter+3D_intra+1D+Pathway+TF	pna	Recall	0.907142403
exp+3D_inter+3D_intra+1D+Pathway+PPI	pna	tMSE	0.770705021
exp+3D_inter+3D_intra+1D+Pathway+PPI	pna	Correlation	0.809542137
exp+3D_inter+3D_intra+1D+Pathway+PPI	pna	Recall	0.914838135
exp+3D_inter+3D_intra+1D+Pathway+PPI+TF	pna	tMSE	0.725282956
exp+3D_inter+3D_intra+1D+Pathway+PPI+TF	pna	Correlation	0.792822269
exp+3D_inter+3D_intra+1D+Pathway+PPI+TF	pna	Recall	0.895185397
exp+3D_inter+3D_intra+Pathway+PPI	pna	tMSE	0.757356616
exp+3D_inter+3D_intra+Pathway+PPI	pna	Correlation	0.803493541
exp+3D_inter+3D_intra+Pathway+PPI	pna	Recall	0.902944731
exp+3D_inter+3D_intra+Pathway+PPI+TF	pna	tMSE	0.744291587
exp+3D_inter+3D_intra+Pathway+PPI+TF	pna	Correlation	0.78592704
exp+3D_inter+3D_intra+Pathway+PPI+TF	pna	Recall	0.898047446
exp+3D_inter+3D_intra+1D	pna	tMSE	0.760204356
exp+3D_inter+3D_intra+1D	pna	Correlation	0.792579631
exp+3D_inter+3D_intra+1D	pna	Recall	0.899510272
exp+3D_inter+3D_intra+1D+TF	pna	tMSE	0.744868977
exp+3D_inter+3D_intra+1D+TF	pna	Correlation	0.782779929
exp+3D_inter+3D_intra+1D+TF	pna	Recall	0.890542517
exp+3D_inter+3D_intra+1D+PPI	pna	tMSE	0.634138643
exp+3D_inter+3D_intra+1D+PPI	pna	Correlation	0.685883667
exp+3D_inter+3D_intra+1D+PPI	pna	Recall	0.706099345
exp+3D_inter+3D_intra+1D+PPI+TF	pna	tMSE	0.765764118
exp+3D_inter+3D_intra+1D+PPI+TF	pna	Correlation	0.797487705
exp+3D_inter+3D_intra+1D+PPI+TF	pna	Recall	0.900782293
exp+3D_inter+3D_intra+PPI	pna	tMSE	0.758948957
exp+3D_inter+3D_intra+PPI	pna	Correlation	0.79782653
exp+3D_inter+3D_intra+PPI	pna	Recall	0.903199135
exp+3D_inter+3D_intra+PPI+TF	pna	tMSE	0.716223691
exp+3D_inter+3D_intra+PPI+TF	pna	Correlation	0.750926057
exp+3D_inter+3D_intra+PPI+TF	pna	Recall	0.842714495
exp+3D_inter+Pathway	pna	tMSE	0.776672305
exp+3D_inter+Pathway	pna	Correlation	0.811134726
exp+3D_inter+Pathway	pna	Recall	0.910576862
exp+3D_inter+Pathway+TF	pna	tMSE	0.748265674
exp+3D_inter+Pathway+TF	pna	Correlation	0.777867355
exp+3D_inter+Pathway+TF	pna	Recall	0.887553266
exp+3D_inter+1D+Pathway	pna	tMSE	0.75800473
exp+3D_inter+1D+Pathway	pna	Correlation	0.800730592
exp+3D_inter+1D+Pathway	pna	Recall	0.903262736
exp+3D_inter+1D+Pathway+TF	pna	tMSE	0.733610562
exp+3D_inter+1D+Pathway+TF	pna	Correlation	0.779660323
exp+3D_inter+1D+Pathway+TF	pna	Recall	0.876550277
exp+3D_inter+1D+Pathway+PPI	pna	tMSE	0.753127804
exp+3D_inter+1D+Pathway+PPI	pna	Correlation	0.793302962
exp+3D_inter+1D+Pathway+PPI	pna	Recall	0.899255867
exp+3D_inter+1D+Pathway+PPI+TF	pna	tMSE	0.762774567
exp+3D_inter+1D+Pathway+PPI+TF	pna	Correlation	0.792039471
exp+3D_inter+1D+Pathway+PPI+TF	pna	Recall	0.89823825
exp+3D_inter+Pathway+PPI	pna	tMSE	0.720747846
exp+3D_inter+Pathway+PPI	pna	Correlation	0.790066737
exp+3D_inter+Pathway+PPI	pna	Recall	0.893468168
exp+3D_inter+Pathway+PPI+TF	pna	tMSE	0.730407839
exp+3D_inter+Pathway+PPI+TF	pna	Correlation	0.758852889
exp+3D_inter+Pathway+PPI+TF	pna	Recall	0.848311391
exp+3D_inter+1D	pna	tMSE	0.754467619
exp+3D_inter+1D	pna	Correlation	0.7987043
exp+3D_inter+1D	pna	Recall	0.90466196
exp+3D_inter+1D+TF	pna	tMSE	0.747648292
exp+3D_inter+1D+TF	pna	Correlation	0.793322125
exp+3D_inter+1D+TF	pna	Recall	0.896839026
exp+3D_inter+1D+PPI	pna	tMSE	0.761017613
exp+3D_inter+1D+PPI	pna	Correlation	0.80404112
exp+3D_inter+1D+PPI	pna	Recall	0.908223621
exp+3D_inter+1D+PPI+TF	pna	tMSE	0.75269522
exp+3D_inter+1D+PPI+TF	pna	Correlation	0.798935284
exp+3D_inter+1D+PPI+TF	pna	Recall	0.904153151
exp+3D_inter+PPI	pna	tMSE	0.768301042
exp+3D_inter+PPI	pna	Correlation	0.795397302
exp+3D_inter+PPI	pna	Recall	0.900655091
exp+3D_inter+PPI+TF	pna	tMSE	0.749186168
exp+3D_inter+PPI+TF	pna	Correlation	0.781825705
exp+3D_inter+PPI+TF	pna	Recall	0.890733321
exp+3D_intra	pna	tMSE	0.740351206
exp+3D_intra	pna	Correlation	0.794721744
exp+3D_intra	pna	Recall	0.899637474
exp+3D_intra+TF	pna	tMSE	0.747509542
exp+3D_intra+TF	pna	Correlation	0.784020079
exp+3D_intra+TF	pna	Recall	0.887171659
exp+3D_intra+Pathway	pna	tMSE	0.753336043
exp+3D_intra+Pathway	pna	Correlation	0.800585528
exp+3D_intra+Pathway	pna	Recall	0.903771545
exp+3D_intra+Pathway+TF	pna	tMSE	0.761598481
exp+3D_intra+Pathway+TF	pna	Correlation	0.783929528
exp+3D_intra+Pathway+TF	pna	Recall	0.889715703
exp+3D_intra+1D+Pathway	pna	tMSE	0.757834565
exp+3D_intra+1D+Pathway	pna	Correlation	0.799209918
exp+3D_intra+1D+Pathway	pna	Recall	0.90408955
exp+3D_intra+1D+Pathway+TF	pna	tMSE	0.734023725
exp+3D_intra+1D+Pathway+TF	pna	Correlation	0.782131746
exp+3D_intra+1D+Pathway+TF	pna	Recall	0.878331107
exp+3D_intra+1D+Pathway+PPI	pna	tMSE	0.744479367
exp+3D_intra+1D+Pathway+PPI	pna	Correlation	0.786824512
exp+3D_intra+1D+Pathway+PPI	pna	Recall	0.880111938
exp+3D_intra+1D+Pathway+PPI+TF	pna	tMSE	0.733384219
exp+3D_intra+1D+Pathway+PPI+TF	pna	Correlation	0.761528135
exp+3D_intra+1D+Pathway+PPI+TF	pna	Recall	0.855116708
exp+3D_intra+Pathway+PPI	pna	tMSE	0.759668751
exp+3D_intra+Pathway+PPI	pna	Correlation	0.793802143
exp+3D_intra+Pathway+PPI	pna	Recall	0.893786173
exp+3D_intra+Pathway+PPI+TF	pna	tMSE	0.707151489
exp+3D_intra+Pathway+PPI+TF	pna	Correlation	0.768613282
exp+3D_intra+Pathway+PPI+TF	pna	Recall	0.869872162
exp+3D_intra+1D	pna	tMSE	0.684587561
exp+3D_intra+1D	pna	Correlation	0.762055364
exp+3D_intra+1D	pna	Recall	0.849965019
exp+3D_intra+1D+TF	pna	tMSE	0.716325301
exp+3D_intra+1D+TF	pna	Correlation	0.747732125
exp+3D_intra+1D+TF	pna	Recall	0.827450232
exp+3D_intra+1D+PPI	pna	tMSE	0.750638508
exp+3D_intra+1D+PPI	pna	Correlation	0.803636931
exp+3D_intra+1D+PPI	pna	Recall	0.907142403
exp+3D_intra+1D+PPI+TF	pna	tMSE	0.742880793
exp+3D_intra+1D+PPI+TF	pna	Correlation	0.794619063
exp+3D_intra+1D+PPI+TF	pna	Recall	0.902626725
exp+3D_intra+PPI	pna	tMSE	0.756286933
exp+3D_intra+PPI	pna	Correlation	0.810199154
exp+3D_intra+PPI	pna	Recall	0.909177638
exp+3D_intra+PPI+TF	pna	tMSE	0.742518741
exp+3D_intra+PPI+TF	pna	Correlation	0.785352888
exp+3D_intra+PPI+TF	pna	Recall	0.891051326
exp+Histone	pna	tMSE	0.566024006
exp+Histone	pna	Correlation	0.469106301
exp+Histone	pna	Recall	0.24944349
exp+Pathway	pna	tMSE	0.728336877
exp+Pathway	pna	Correlation	0.788084521
exp+Pathway	pna	Recall	0.888062075
exp+Pathway+TF	pna	tMSE	0.742460922
exp+Pathway+TF	pna	Correlation	0.763010944
exp+Pathway+TF	pna	Recall	0.856706735
exp+1D+Pathway	pna	tMSE	0.754717473
exp+1D+Pathway	pna	Correlation	0.802132434
exp+1D+Pathway	pna	Recall	0.908287223
exp+1D+Pathway+TF	pna	tMSE	0.751832467
exp+1D+Pathway+TF	pna	Correlation	0.784631555
exp+1D+Pathway+TF	pna	Recall	0.885327228
exp+1D+Pathway+PPI	pna	tMSE	0.759628295
exp+1D+Pathway+PPI	pna	Correlation	0.796619294
exp+1D+Pathway+PPI	pna	Recall	0.892005342
exp+1D+Pathway+PPI+TF	pna	tMSE	0.737190651
exp+1D+Pathway+PPI+TF	pna	Correlation	0.772500129
exp+1D+Pathway+PPI+TF	pna	Recall	0.87559626
exp+Pathway+PPI	pna	tMSE	0.721933563
exp+Pathway+PPI	pna	Correlation	0.762878834
exp+Pathway+PPI	pna	Recall	0.857024741
exp+Pathway+PPI+TF	pna	tMSE	0.745175968
exp+Pathway+PPI+TF	pna	Correlation	0.790370271
exp+Pathway+PPI+TF	pna	Recall	0.896648222
exp+1D	pna	tMSE	0.726173445
exp+1D	pna	Correlation	0.797235337
exp+1D	pna	Recall	0.897284233
exp+1D+TF	pna	tMSE	0.75925634
exp+1D+TF	pna	Correlation	0.806395894
exp+1D+TF	pna	Recall	0.909114037
exp+1D+PPI	pna	tMSE	0.751596004
exp+1D+PPI	pna	Correlation	0.792442815
exp+1D+PPI	pna	Recall	0.895567004
exp+1D+PPI+TF	pna	tMSE	0.740000268
exp+1D+PPI+TF	pna	Correlation	0.785723682
exp+1D+PPI+TF	pna	Recall	0.884754818
exp+PPI	pna	tMSE	0.733139694
exp+PPI	pna	Correlation	0.776855463
exp+PPI	pna	Recall	0.877504293
exp+PPI+TF	pna	tMSE	0.704646199
exp+PPI+TF	pna	Correlation	0.747103547
exp+PPI+TF	pna	Recall	0.821980538
Edges	model	Metrics	Value
exp+Cor	gcn	tMSE	0.701873974
exp+Cor	gcn	Correlation	0.737940914
exp+Cor	gcn	Recall	0.799592953
exp+Cor+TF	gcn	tMSE	0.547124073
exp+Cor+TF	gcn	Correlation	0.737937905
exp+Cor+TF	gcn	Recall	0.79997456
exp+Cor+3D_inter	gcn	tMSE	0.746283667
exp+Cor+3D_inter	gcn	Correlation	0.795880288
exp+Cor+3D_inter	gcn	Recall	0.898874261
exp+Cor+3D_inter+TF	gcn	tMSE	0.661089319
exp+Cor+3D_inter+TF	gcn	Correlation	0.762406032
exp+Cor+3D_inter+TF	gcn	Recall	0.844558926
exp+Cor+3D_inter+3D_intra	gcn	tMSE	0.739705302
exp+Cor+3D_inter+3D_intra	gcn	Correlation	0.788539937
exp+Cor+3D_inter+3D_intra	gcn	Recall	0.881829167
exp+Cor+3D_inter+3D_intra+TF	gcn	tMSE	0.650061889
exp+Cor+3D_inter+3D_intra+TF	gcn	Correlation	0.759839754
exp+Cor+3D_inter+3D_intra+TF	gcn	Recall	0.844113719
exp+Cor+3D_inter+3D_intra+Pathway	gcn	tMSE	0.70138888
exp+Cor+3D_inter+3D_intra+Pathway	gcn	Correlation	0.79017052
exp+Cor+3D_inter+3D_intra+Pathway	gcn	Recall	0.886726452
exp+Cor+3D_inter+3D_intra+Pathway+TF	gcn	tMSE	0.636036661
exp+Cor+3D_inter+3D_intra+Pathway+TF	gcn	Correlation	0.771119346
exp+Cor+3D_inter+3D_intra+Pathway+TF	gcn	Recall	0.855561916
exp+Cor+3D_inter+3D_intra+1D+Pathway	gcn	tMSE	0.722865516
exp+Cor+3D_inter+3D_intra+1D+Pathway	gcn	Correlation	0.799656578
exp+Cor+3D_inter+3D_intra+1D+Pathway	gcn	Recall	0.894803791
exp+Cor+3D_inter+3D_intra+1D+Pathway+TF	gcn	tMSE	0.646616815
exp+Cor+3D_inter+3D_intra+1D+Pathway+TF	gcn	Correlation	0.774018567
exp+Cor+3D_inter+3D_intra+1D+Pathway+TF	gcn	Recall	0.861731222
exp+Cor+3D_inter+3D_intra+1D+Pathway+PPI	gcn	tMSE	0.73957541
exp+Cor+3D_inter+3D_intra+1D+Pathway+PPI	gcn	Correlation	0.797427762
exp+Cor+3D_inter+3D_intra+1D+Pathway+PPI	gcn	Recall	0.896775425
exp+Cor+3D_inter+3D_intra+1D+Pathway+PPI+TF	gcn	tMSE	0.67027654
exp+Cor+3D_inter+3D_intra+1D+Pathway+PPI+TF	gcn	Correlation	0.764240341
exp+Cor+3D_inter+3D_intra+1D+Pathway+PPI+TF	gcn	Recall	0.846657763
exp+Cor+3D_inter+3D_intra+Pathway+PPI	gcn	tMSE	0.715416278
exp+Cor+3D_inter+3D_intra+Pathway+PPI	gcn	Correlation	0.795638105
exp+Cor+3D_inter+3D_intra+Pathway+PPI	gcn	Recall	0.896012211
exp+Cor+3D_inter+3D_intra+Pathway+PPI+TF	gcn	tMSE	0.601954117
exp+Cor+3D_inter+3D_intra+Pathway+PPI+TF	gcn	Correlation	0.757907128
exp+Cor+3D_inter+3D_intra+Pathway+PPI+TF	gcn	Recall	0.831139096
exp+Cor+3D_inter+3D_intra+1D	gcn	tMSE	0.745235072
exp+Cor+3D_inter+3D_intra+1D	gcn	Correlation	0.792705607
exp+Cor+3D_inter+3D_intra+1D	gcn	Recall	0.890987725
exp+Cor+3D_inter+3D_intra+1D+TF	gcn	tMSE	0.674850601
exp+Cor+3D_inter+3D_intra+1D+TF	gcn	Correlation	0.773640109
exp+Cor+3D_inter+3D_intra+1D+TF	gcn	Recall	0.865165681
exp+Cor+3D_inter+3D_intra+1D+PPI	gcn	tMSE	0.68211263
exp+Cor+3D_inter+3D_intra+1D+PPI	gcn	Correlation	0.789940306
exp+Cor+3D_inter+3D_intra+1D+PPI	gcn	Recall	0.885200025
exp+Cor+3D_inter+3D_intra+1D+PPI+TF	gcn	tMSE	0.582805723
exp+Cor+3D_inter+3D_intra+1D+PPI+TF	gcn	Correlation	0.760751065
exp+Cor+3D_inter+3D_intra+1D+PPI+TF	gcn	Recall	0.842841697
exp+Cor+3D_inter+3D_intra+PPI	gcn	tMSE	0.72710216
exp+Cor+3D_inter+3D_intra+PPI	gcn	Correlation	0.79110838
exp+Cor+3D_inter+3D_intra+PPI	gcn	Recall	0.888825288
exp+Cor+3D_inter+3D_intra+PPI+TF	gcn	tMSE	0.357569779
exp+Cor+3D_inter+3D_intra+PPI+TF	gcn	Correlation
exp+Cor+3D_inter+3D_intra+PPI+TF	gcn	Recall
exp+Cor+3D_inter+Pathway	gcn	tMSE	0.668839528
exp+Cor+3D_inter+Pathway	gcn	Correlation	0.776936819
exp+Cor+3D_inter+Pathway	gcn	Recall	0.863702856
exp+Cor+3D_inter+Pathway+TF	gcn	tMSE	0.671064538
exp+Cor+3D_inter+Pathway+TF	gcn	Correlation	0.768444218
exp+Cor+3D_inter+Pathway+TF	gcn	Recall	0.856770336
exp+Cor+3D_inter+1D+Pathway	gcn	tMSE	0.738650892
exp+Cor+3D_inter+1D+Pathway	gcn	Correlation	0.785410591
exp+Cor+3D_inter+1D+Pathway	gcn	Recall	0.881511162
exp+Cor+3D_inter+1D+Pathway+TF	gcn	tMSE	0.704864971
exp+Cor+3D_inter+1D+Pathway+TF	gcn	Correlation	0.771643994
exp+Cor+3D_inter+1D+Pathway+TF	gcn	Recall	0.861413216
exp+Cor+3D_inter+1D+Pathway+PPI	gcn	tMSE	0.730503883
exp+Cor+3D_inter+1D+Pathway+PPI	gcn	Correlation	0.794589753
exp+Cor+3D_inter+1D+Pathway+PPI	gcn	Recall	0.890860523
exp+Cor+3D_inter+1D+Pathway+PPI+TF	gcn	tMSE	0.672116169
exp+Cor+3D_inter+1D+Pathway+PPI+TF	gcn	Correlation	0.768875923
exp+Cor+3D_inter+1D+Pathway+PPI+TF	gcn	Recall	0.856007123
exp+Cor+3D_inter+Pathway+PPI	gcn	tMSE	0.717898983
exp+Cor+3D_inter+Pathway+PPI	gcn	Correlation	0.793913187
exp+Cor+3D_inter+Pathway+PPI	gcn	Recall	0.891496534
exp+Cor+3D_inter+Pathway+PPI+TF	gcn	tMSE	0.63385659
exp+Cor+3D_inter+Pathway+PPI+TF	gcn	Correlation	0.765200345
exp+Cor+3D_inter+Pathway+PPI+TF	gcn	Recall	0.851109839
exp+Cor+3D_inter+1D	gcn	tMSE	0.694766287
exp+Cor+3D_inter+1D	gcn	Correlation	0.750294026
exp+Cor+3D_inter+1D	gcn	Recall	0.817719265
exp+Cor+3D_inter+1D+TF	gcn	tMSE	0.65956443
exp+Cor+3D_inter+1D+TF	gcn	Correlation	0.772759832
exp+Cor+3D_inter+1D+TF	gcn	Recall	0.865356484
exp+Cor+3D_inter+1D+PPI	gcn	tMSE	0.7035551
exp+Cor+3D_inter+1D+PPI	gcn	Correlation	0.792032509
exp+Cor+3D_inter+1D+PPI	gcn	Recall	0.886472047
exp+Cor+3D_inter+1D+PPI+TF	gcn	tMSE	0.680972744
exp+Cor+3D_inter+1D+PPI+TF	gcn	Correlation	0.761160342
exp+Cor+3D_inter+1D+PPI+TF	gcn	Recall	0.843922915
exp+Cor+3D_inter+PPI	gcn	tMSE	0.663354367
exp+Cor+3D_inter+PPI	gcn	Correlation	0.791705789
exp+Cor+3D_inter+PPI	gcn	Recall	0.884182408
exp+Cor+3D_inter+PPI+TF	gcn	tMSE	0.536889887
exp+Cor+3D_inter+PPI+TF	gcn	Correlation	0.738591671
exp+Cor+3D_inter+PPI+TF	gcn	Recall	0.802518603
exp+Cor+3D_intra	gcn	tMSE	0.696000527
exp+Cor+3D_intra	gcn	Correlation	0.78055052
exp+Cor+3D_intra	gcn	Recall	0.871907397
exp+Cor+3D_intra+TF	gcn	tMSE	0.696118125
exp+Cor+3D_intra+TF	gcn	Correlation	0.76636693
exp+Cor+3D_intra+TF	gcn	Recall	0.853208675
exp+Cor+3D_intra+Pathway	gcn	tMSE	0.708428722
exp+Cor+3D_intra+Pathway	gcn	Correlation	0.79981466
exp+Cor+3D_intra+Pathway	gcn	Recall	0.899065064
exp+Cor+3D_intra+Pathway+TF	gcn	tMSE	0.646189906
exp+Cor+3D_intra+Pathway+TF	gcn	Correlation	0.752046063
exp+Cor+3D_intra+Pathway+TF	gcn	Recall	0.824079374
exp+Cor+3D_intra+1D+Pathway	gcn	tMSE	0.706467153
exp+Cor+3D_intra+1D+Pathway	gcn	Correlation	0.797163142
exp+Cor+3D_intra+1D+Pathway	gcn	Recall	0.896266616
exp+Cor+3D_intra+1D+Pathway+TF	gcn	tMSE	0.607032944
exp+Cor+3D_intra+1D+Pathway+TF	gcn	Correlation	0.759568559
exp+Cor+3D_intra+1D+Pathway+TF	gcn	Recall	0.839216435
exp+Cor+3D_intra+1D+Pathway+PPI	gcn	tMSE	0.691075891
exp+Cor+3D_intra+1D+Pathway+PPI	gcn	Correlation	0.777804113
exp+Cor+3D_intra+1D+Pathway+PPI	gcn	Recall	0.871652992
exp+Cor+3D_intra+1D+Pathway+PPI+TF	gcn	tMSE	0.718151299
exp+Cor+3D_intra+1D+Pathway+PPI+TF	gcn	Correlation	0.784198406
exp+Cor+3D_intra+1D+Pathway+PPI+TF	gcn	Recall	0.879412326
exp+Cor+3D_intra+Pathway+PPI	gcn	tMSE	0.733810093
exp+Cor+3D_intra+Pathway+PPI	gcn	Correlation	0.793061377
exp+Cor+3D_intra+Pathway+PPI	gcn	Recall	0.891750938
exp+Cor+3D_intra+Pathway+PPI+TF	gcn	tMSE	0.677849845
exp+Cor+3D_intra+Pathway+PPI+TF	gcn	Correlation	0.785333237
exp+Cor+3D_intra+Pathway+PPI+TF	gcn	Recall	0.880366342
exp+Cor+3D_intra+1D	gcn	tMSE	0.697498208
exp+Cor+3D_intra+1D	gcn	Correlation	0.782334671
exp+Cor+3D_intra+1D	gcn	Recall	0.879984736
exp+Cor+3D_intra+1D+TF	gcn	tMSE	0.672243424
exp+Cor+3D_intra+1D+TF	gcn	Correlation	0.784626544
exp+Cor+3D_intra+1D+TF	gcn	Recall	0.876359473
exp+Cor+3D_intra+1D+PPI	gcn	tMSE	0.68441286
exp+Cor+3D_intra+1D+PPI	gcn	Correlation	0.792474297
exp+Cor+3D_intra+1D+PPI	gcn	Recall	0.886726452
exp+Cor+3D_intra+1D+PPI+TF	gcn	tMSE	0.647502902
exp+Cor+3D_intra+1D+PPI+TF	gcn	Correlation	0.783748749
exp+Cor+3D_intra+1D+PPI+TF	gcn	Recall	0.873179419
exp+Cor+3D_intra+PPI	gcn	tMSE	0.724625817
exp+Cor+3D_intra+PPI	gcn	Correlation	0.793844802
exp+Cor+3D_intra+PPI	gcn	Recall	0.892196146
exp+Cor+3D_intra+PPI+TF	gcn	tMSE	0.598923269
exp+Cor+3D_intra+PPI+TF	gcn	Correlation	0.760722998
exp+Cor+3D_intra+PPI+TF	gcn	Recall	0.84188768
exp+Cor+Pathway	gcn	tMSE	0.753989609
exp+Cor+Pathway	gcn	Correlation	0.788925909
exp+Cor+Pathway	gcn	Recall	0.887680468
exp+Cor+Pathway+TF	gcn	tMSE	0.648411277
exp+Cor+Pathway+TF	gcn	Correlation	0.759832507
exp+Cor+Pathway+TF	gcn	Recall	0.842078484
exp+Cor+1D+Pathway	gcn	tMSE	0.726468006
exp+Cor+1D+Pathway	gcn	Correlation	0.786771152
exp+Cor+1D+Pathway	gcn	Recall	0.883355594
exp+Cor+1D+Pathway+TF	gcn	tMSE	0.622778856
exp+Cor+1D+Pathway+TF	gcn	Correlation	0.769215338
exp+Cor+1D+Pathway+TF	gcn	Recall	0.858869173
exp+Cor+1D+Pathway+PPI	gcn	tMSE	0.675879011
exp+Cor+1D+Pathway+PPI	gcn	Correlation	0.797472875
exp+Cor+1D+Pathway+PPI	gcn	Recall	0.89766584
exp+Cor+1D+Pathway+PPI+TF	gcn	tMSE	0.656175144
exp+Cor+1D+Pathway+PPI+TF	gcn	Correlation	0.785313441
exp+Cor+1D+Pathway+PPI+TF	gcn	Recall	0.879412326
exp+Cor+Pathway+PPI	gcn	tMSE	0.720227147
exp+Cor+Pathway+PPI	gcn	Correlation	0.785557972
exp+Cor+Pathway+PPI	gcn	Recall	0.880875151
exp+Cor+Pathway+PPI+TF	gcn	tMSE	0.71023182
exp+Cor+Pathway+PPI+TF	gcn	Correlation	0.772629473
exp+Cor+Pathway+PPI+TF	gcn	Recall	0.865356484
exp+Cor+1D	gcn	tMSE	0.698217652
exp+Cor+1D	gcn	Correlation	0.778712408
exp+Cor+1D	gcn	Recall	0.869935763
exp+Cor+1D+TF	gcn	tMSE	0.686360887
exp+Cor+1D+TF	gcn	Correlation	0.776704851
exp+Cor+1D+TF	gcn	Recall	0.871589391
exp+Cor+1D+PPI	gcn	tMSE	0.660277106
exp+Cor+1D+PPI	gcn	Correlation	0.792185328
exp+Cor+1D+PPI	gcn	Recall	0.887426064
exp+Cor+1D+PPI+TF	gcn	tMSE	0.695173986
exp+Cor+1D+PPI+TF	gcn	Correlation	0.770324447
exp+Cor+1D+PPI+TF	gcn	Recall	0.863003244
exp+Cor+PPI	gcn	tMSE	0.705987729
exp+Cor+PPI	gcn	Correlation	0.763403738
exp+Cor+PPI	gcn	Recall	0.846657763
exp+Cor+PPI+TF	gcn	tMSE	0.582320119
exp+Cor+PPI+TF	gcn	Correlation	0.753248024
exp+Cor+PPI+TF	gcn	Recall	0.82675062
exp+TF	gcn	tMSE	0.661359424
exp+TF	gcn	Correlation	0.758979212
exp+TF	gcn	Recall	0.837690008
exp+3D_inter	gcn	tMSE	0.58542473
exp+3D_inter	gcn	Correlation	0.762211897
exp+3D_inter	gcn	Recall	0.846339757
exp+3D_inter+TF	gcn	tMSE	0.648912608
exp+3D_inter+TF	gcn	Correlation	0.742752602
exp+3D_inter+TF	gcn	Recall	0.808751511
exp+3D_inter+3D_intra	gcn	tMSE	0.704526888
exp+3D_inter+3D_intra	gcn	Correlation	0.789494973
exp+3D_inter+3D_intra	gcn	Recall	0.885200025
exp+3D_inter+3D_intra+TF	gcn	tMSE	0.684251229
exp+3D_inter+3D_intra+TF	gcn	Correlation	0.759630303
exp+3D_inter+3D_intra+TF	gcn	Recall	0.843096101
exp+3D_inter+3D_intra+Pathway	gcn	tMSE	0.715603511
exp+3D_inter+3D_intra+Pathway	gcn	Correlation	0.778272981
exp+3D_inter+3D_intra+Pathway	gcn	Recall	0.870762577
exp+3D_inter+3D_intra+Pathway+TF	gcn	tMSE	0.581798801
exp+3D_inter+3D_intra+Pathway+TF	gcn	Correlation	0.745837609
exp+3D_inter+3D_intra+Pathway+TF	gcn	Recall	0.813521593
exp+3D_inter+3D_intra+1D+Pathway	gcn	tMSE	0.705353347
exp+3D_inter+3D_intra+1D+Pathway	gcn	Correlation	0.795470564
exp+3D_inter+3D_intra+1D+Pathway	gcn	Recall	0.894294982
exp+3D_inter+3D_intra+1D+Pathway+TF	gcn	tMSE	0.721970438
exp+3D_inter+3D_intra+1D+Pathway+TF	gcn	Correlation	0.772013891
exp+3D_inter+3D_intra+1D+Pathway+TF	gcn	Recall	0.864084462
exp+3D_inter+3D_intra+1D+Pathway+PPI	gcn	tMSE	0.713499424
exp+3D_inter+3D_intra+1D+Pathway+PPI	gcn	Correlation	0.790364404
exp+3D_inter+3D_intra+1D+Pathway+PPI	gcn	Recall	0.882910386
exp+3D_inter+3D_intra+1D+Pathway+PPI+TF	gcn	tMSE	0.707859278
exp+3D_inter+3D_intra+1D+Pathway+PPI+TF	gcn	Correlation	0.764705446
exp+3D_inter+3D_intra+1D+Pathway+PPI+TF	gcn	Recall	0.850855435
exp+3D_inter+3D_intra+Pathway+PPI	gcn	tMSE	0.745603925
exp+3D_inter+3D_intra+Pathway+PPI	gcn	Correlation	0.799125998
exp+3D_inter+3D_intra+Pathway+PPI	gcn	Recall	0.896457419
exp+3D_inter+3D_intra+Pathway+PPI+TF	gcn	tMSE	0.682024928
exp+3D_inter+3D_intra+Pathway+PPI+TF	gcn	Correlation	0.779236534
exp+3D_inter+3D_intra+Pathway+PPI+TF	gcn	Recall	0.873115818
exp+3D_inter+3D_intra+1D	gcn	tMSE	0.723461229
exp+3D_inter+3D_intra+1D	gcn	Correlation	0.795384822
exp+3D_inter+3D_intra+1D	gcn	Recall	0.896711823
exp+3D_inter+3D_intra+1D+TF	gcn	tMSE	0.675566606
exp+3D_inter+3D_intra+1D+TF	gcn	Correlation	0.763634376
exp+3D_inter+3D_intra+1D+TF	gcn	Recall	0.847866183
exp+3D_inter+3D_intra+1D+PPI	gcn	tMSE	0.697785042
exp+3D_inter+3D_intra+1D+PPI	gcn	Correlation	0.781435416
exp+3D_inter+3D_intra+1D+PPI	gcn	Recall	0.880111938
exp+3D_inter+3D_intra+1D+PPI+TF	gcn	tMSE	0.713855012
exp+3D_inter+3D_intra+1D+PPI+TF	gcn	Correlation	0.776301045
exp+3D_inter+3D_intra+1D+PPI+TF	gcn	Recall	0.866246899
exp+3D_inter+3D_intra+PPI	gcn	tMSE	0.688098016
exp+3D_inter+3D_intra+PPI	gcn	Correlation	0.793389057
exp+3D_inter+3D_intra+PPI	gcn	Recall	0.890160911
exp+3D_inter+3D_intra+PPI+TF	gcn	tMSE	0.54777429
exp+3D_inter+3D_intra+PPI+TF	gcn	Correlation	0.760171655
exp+3D_inter+3D_intra+PPI+TF	gcn	Recall	0.837753609
exp+3D_inter+Pathway	gcn	tMSE	0.694851245
exp+3D_inter+Pathway	gcn	Correlation	0.781640034
exp+3D_inter+Pathway	gcn	Recall	0.879730331
exp+3D_inter+Pathway+TF	gcn	tMSE	0.633779223
exp+3D_inter+Pathway+TF	gcn	Correlation	0.767536872
exp+3D_inter+Pathway+TF	gcn	Recall	0.856515932
exp+3D_inter+1D+Pathway	gcn	tMSE	0.710895808
exp+3D_inter+1D+Pathway	gcn	Correlation	0.798902485
exp+3D_inter+1D+Pathway	gcn	Recall	0.899955479
exp+3D_inter+1D+Pathway+TF	gcn	tMSE	0.57893304
exp+3D_inter+1D+Pathway+TF	gcn	Correlation	0.765276916
exp+3D_inter+1D+Pathway+TF	gcn	Recall	0.845830948
exp+3D_inter+1D+Pathway+PPI	gcn	tMSE	0.742243115
exp+3D_inter+1D+Pathway+PPI	gcn	Correlation	0.788462338
exp+3D_inter+1D+Pathway+PPI	gcn	Recall	0.88780767
exp+3D_inter+1D+Pathway+PPI+TF	gcn	tMSE	0.728656089
exp+3D_inter+1D+Pathway+PPI+TF	gcn	Correlation	0.77515911
exp+3D_inter+1D+Pathway+PPI+TF	gcn	Recall	0.861731222
exp+3D_inter+Pathway+PPI	gcn	tMSE	0.736287452
exp+3D_inter+Pathway+PPI	gcn	Correlation	0.797833031
exp+3D_inter+Pathway+PPI	gcn	Recall	0.899764676
exp+3D_inter+Pathway+PPI+TF	gcn	tMSE	0.688375853
exp+3D_inter+Pathway+PPI+TF	gcn	Correlation	0.776461125
exp+3D_inter+Pathway+PPI+TF	gcn	Recall	0.866564905
exp+3D_inter+1D	gcn	tMSE	0.732554597
exp+3D_inter+1D	gcn	Correlation	0.787704722
exp+3D_inter+1D	gcn	Recall	0.879730331
exp+3D_inter+1D+TF	gcn	tMSE	0.70659559
exp+3D_inter+1D+TF	gcn	Correlation	0.773024399
exp+3D_inter+1D+TF	gcn	Recall	0.861349615
exp+3D_inter+1D+PPI	gcn	tMSE	0.725483558
exp+3D_inter+1D+PPI	gcn	Correlation	0.789119672
exp+3D_inter+1D+PPI	gcn	Recall	0.888570883
exp+3D_inter+1D+PPI+TF	gcn	tMSE	0.666888411
exp+3D_inter+1D+PPI+TF	gcn	Correlation	0.778307592
exp+3D_inter+1D+PPI+TF	gcn	Recall	0.874705845
exp+3D_inter+PPI	gcn	tMSE	0.730869389
exp+3D_inter+PPI	gcn	Correlation	0.785920915
exp+3D_inter+PPI	gcn	Recall	0.87966673
exp+3D_intra	gcn	tMSE	0.738790418
exp+3D_intra	gcn	Correlation	0.786945212
exp+3D_intra	gcn	Recall	0.886154042
exp+3D_intra+TF	gcn	tMSE	0.605066525
exp+3D_intra+TF	gcn	Correlation	0.758413033
exp+3D_intra+TF	gcn	Recall	0.834509954
exp+3D_intra+Pathway	gcn	tMSE	0.733949802
exp+3D_intra+Pathway	gcn	Correlation	0.788788046
exp+3D_intra+Pathway	gcn	Recall	0.883291993
exp+3D_intra+Pathway+TF	gcn	tMSE	0.617181128
exp+3D_intra+Pathway+TF	gcn	Correlation	0.752294113
exp+3D_intra+Pathway+TF	gcn	Recall	0.82617821
exp+3D_intra+1D+Pathway	gcn	tMSE	0.685620315
exp+3D_intra+1D+Pathway	gcn	Correlation	0.78254475
exp+3D_intra+1D+Pathway	gcn	Recall	0.879539528
exp+3D_intra+1D+Pathway+TF	gcn	tMSE	0.702870964
exp+3D_intra+1D+Pathway+TF	gcn	Correlation	0.775019172
exp+3D_intra+1D+Pathway+TF	gcn	Recall	0.863194047
exp+3D_intra+1D+Pathway+PPI	gcn	tMSE	0.697946855
exp+3D_intra+1D+Pathway+PPI	gcn	Correlation	0.791808872
exp+3D_intra+1D+Pathway+PPI	gcn	Recall	0.889143293
exp+3D_intra+1D+Pathway+PPI+TF	gcn	tMSE	0.726431705
exp+3D_intra+1D+Pathway+PPI+TF	gcn	Correlation	0.778888311
exp+3D_intra+1D+Pathway+PPI+TF	gcn	Recall	0.874578643
exp+3D_intra+Pathway+PPI	gcn	tMSE	0.727760576
exp+3D_intra+Pathway+PPI	gcn	Correlation	0.787665808
exp+3D_intra+Pathway+PPI	gcn	Recall	0.886090441
exp+3D_intra+Pathway+PPI+TF	gcn	tMSE	0.663340698
exp+3D_intra+Pathway+PPI+TF	gcn	Correlation	0.77006369
exp+3D_intra+Pathway+PPI+TF	gcn	Recall	0.858042358
exp+3D_intra+1D	gcn	tMSE	0.709618556
exp+3D_intra+1D	gcn	Correlation	0.789420618
exp+3D_intra+1D	gcn	Recall	0.889970107
exp+3D_intra+1D+TF	gcn	tMSE	0.473587202
exp+3D_intra+1D+TF	gcn	Correlation	0.765273246
exp+3D_intra+1D+TF	gcn	Recall	0.848374992
exp+3D_intra+1D+PPI	gcn	tMSE	0.703860751
exp+3D_intra+1D+PPI	gcn	Correlation	0.783608069
exp+3D_intra+1D+PPI	gcn	Recall	0.877949501
exp+3D_intra+1D+PPI+TF	gcn	tMSE	0.71275681
exp+3D_intra+1D+PPI+TF	gcn	Correlation	0.7853087
exp+3D_intra+1D+PPI+TF	gcn	Recall	0.884373211
exp+3D_intra+PPI	gcn	tMSE	0.677968768
exp+3D_intra+PPI	gcn	Correlation	0.778409556
exp+3D_intra+PPI	gcn	Recall	0.873433823
exp+3D_intra+PPI+TF	gcn	tMSE	0.628463364
exp+3D_intra+PPI+TF	gcn	Correlation	0.770636938
exp+3D_intra+PPI+TF	gcn	Recall	0.859632386
exp+Histone	gcn	tMSE	0.566024006
exp+Histone	gcn	Correlation	0.469106301
exp+Histone	gcn	Recall	0.24944349
exp+Pathway	gcn	tMSE	0.73254852
exp+Pathway	gcn	Correlation	0.785947567
exp+Pathway	gcn	Recall	0.883546397
exp+Pathway+TF	gcn	tMSE	0.636056177
exp+Pathway+TF	gcn	Correlation	0.743738126
exp+Pathway+TF	gcn	Recall	0.811168352
exp+1D+Pathway	gcn	tMSE	0.699158946
exp+1D+Pathway	gcn	Correlation	0.784042019
exp+1D+Pathway	gcn	Recall	0.884564015
exp+1D+Pathway+TF	gcn	tMSE	0.661495164
exp+1D+Pathway+TF	gcn	Correlation	0.779237406
exp+1D+Pathway+TF	gcn	Recall	0.872988615
exp+1D+Pathway+PPI	gcn	tMSE	0.718607904
exp+1D+Pathway+PPI	gcn	Correlation	0.791313687
exp+1D+Pathway+PPI	gcn	Recall	0.892514151
exp+1D+Pathway+PPI+TF	gcn	tMSE	0.690393614
exp+1D+Pathway+PPI+TF	gcn	Correlation	0.764180242
exp+1D+Pathway+PPI+TF	gcn	Recall	0.852381861
exp+Pathway+PPI	gcn	tMSE	0.708134201
exp+Pathway+PPI	gcn	Correlation	0.787053325
exp+Pathway+PPI	gcn	Recall	0.885581632
exp+Pathway+PPI+TF	gcn	tMSE	0.664956935
exp+Pathway+PPI+TF	gcn	Correlation	0.758740901
exp+Pathway+PPI+TF	gcn	Recall	0.843986517
exp+1D	gcn	tMSE	0.64438758
exp+1D	gcn	Correlation	0.720046126
exp+1D	gcn	Recall	0.755008586
exp+1D+TF	gcn	tMSE	0.619135613
exp+1D+TF	gcn	Correlation	0.72449455
exp+1D+TF	gcn	Recall	0.776950964
exp+1D+PPI	gcn	tMSE	0.662126869
exp+1D+PPI	gcn	Correlation	0.794109682
exp+1D+PPI	gcn	Recall	0.893658971
exp+1D+PPI+TF	gcn	tMSE	0.671363507
exp+1D+PPI+TF	gcn	Correlation	0.770267326
exp+1D+PPI+TF	gcn	Recall	0.868409337
exp+PPI	gcn	tMSE	0.706587327
exp+PPI	gcn	Correlation	0.787478522
exp+PPI	gcn	Recall	0.89066972
exp+PPI+TF	gcn	tMSE	0.63256044
exp+PPI+TF	gcn	Correlation	0.759526357
exp+PPI+TF	gcn	Recall	0.844113719
